# Supplementary material for: Brain transcriptome-wide association studies in diverse ancestral populations reveal genes implicated in an anxiety-related phenotype
Source: G3 (Bethesda). 2025 Nov 17;16(1):jkaf277. doi: 10.1093/g3journal/jkaf277 (PMC12774604; doi:10.1093/g3journal/jkaf277)
Supplement: jkaf277_Supplementary_Data [file jkaf277_supplementary_data.zip]

Archive with 6 entries (6 files):
- Supplemental_Material_Legends_G3-2025-406354.docx
- Table_S1_G3-2025-406354.gz
- Table_S2_G3-2025-406354.gz
- Table_S3_G3-2025-406354.xlsx
- Table_S4_G3-2025-406354.xlsx
- Table_S5_G3-2025-406354.xlsx
