# Supplementary material for: Brain transcriptome-wide association studies in diverse ancestral populations reveal genes implicated in an anxiety-related phenotype
Source: G3 (Bethesda). 2025 Nov 17;16(1):jkaf277. doi: 10.1093/g3journal/jkaf277 (PMC12774604; doi:10.1093/g3journal/jkaf277)
Supplement: jkaf277_Supplementary_Data [file jkaf277_supplementary_data.zip › Table_S3_G3-2025-406354.xlsx]

## Sheet: Sheet1
Gene	Gene Name	Z-score	Effect Size	P-value	Tissue	H3 (Coloc)	H4 (Coloc)	H3 (SuSiE)	H4 (SuSiE)
ENSG00000270076	AF131215.8	-9.4	-0.81	5.31e-21	Hippocampus	0.439	0.0564	NA	NA
ENSG00000270076	AF131215.8	-9.4	-0.79	5.31e-21	Caudate Basal Ganglia	0.446	0.034	NA	NA
ENSG00000270076	AF131215.8	-9.33	-0.61	1.05e-20	Hypothalamus	0.474	0.0479	NA	NA
ENSG00000270076	AF131215.8	-9.33	-0.85	1.05e-20	Nucleus Accumbens Basal Ganglia	0.491	0.0337	0.275	0.0291
ENSG00000270076	AF131215.8	-9.33	-0.71	1.05e-20	Anterior Cingulate Cortex	0.468	0.0294	NA	NA
ENSG00000270076	AF131215.8	-9.33	-0.85	1.05e-20	Putamen Basal Ganglia	0.47	0.0814	NA	NA
ENSG00000275342	PRAG1	-9.03	-0.61	1.65e-19	Cortex	0.657	0.0742	0.376	0.121
ENSG00000275342	PRAG1	-9.03	-1.08	1.65e-19	Substantia Nigra	0.359	0.0485	NA	NA
ENSG00000154319	FAM167A	9.01	0.25	2.07e-19	Hypothalamus	0.611	0.046	NA	NA
ENSG00000272505	RP11-981G7.6	-8.86	-0.15	8.15e-19	Amygdala	0.576	0.149	1	2.52e-07
