# Supplementary material for: Brain transcriptome-wide association studies in diverse ancestral populations reveal genes implicated in an anxiety-related phenotype
Source: G3 (Bethesda). 2025 Nov 17;16(1):jkaf277. doi: 10.1093/g3journal/jkaf277 (PMC12774604; doi:10.1093/g3journal/jkaf277)
Supplement: jkaf277_Supplementary_Data [file jkaf277_supplementary_data.zip › Table_S4_G3-2025-406354.xlsx]

## Sheet: Table S4
Gene	Gene Name	Z-score	Effect Size	P-value	Tissue	H3 (coloc)	H4 (coloc)	H3 (SuSiE)	H4 (SuSiE)
ENSG00000261175	LINC02188	4.67	3.83	2.96e-06	Spinal Cord Cervical (C-1)	0.28	0.0254	NA	NA
ENSG00000150527	CTAGE5	-4.59	-0.59	4.39e-06	Cerebellar Hemisphere	0.167	0.787	0.218	0.737
ENSG00000108846	ABCC3	-4.22	-0.47	2.46e-05	Frontal Cortex	0.0913	0.363	NA	NA
ENSG00000095906	NUBP2	-4Tab.19	-3.9	2.8e-05	Nucleus Accumbens Basal Ganglia	0.299	0.0218	NA	NA
ENSG00000095906	NUBP2	-4.19	-2.85	2.8e-05	Cerebellum	0.107	0.232	NA	NA
ENSG00000170545	SMAGP	-4.16	-0.65	3.16e-05	Substantia Nigra	0.105	0.019	NA	NA
ENSG00000179284	DAND5	-4.14	-0.86	3.53e-05	Cortex	0.109	0.0194	NA	NA
ENSG00000108846	ABCC3	-4.13	-0.45	3.62e-05	Hippocampus	0.121	0.186	NA	NA
ENSG00000197816	CCDC180	4.13	5.95	3.67e-05	Hippocampus	0.126	0.0232	NA	NA
ENSG00000108846	ABCC3	-4.11	-0.33	4.03e-05	Putamen Basal Ganglia	0.113544	0.237	NA	NA
