# Supplementary material for: Brain transcriptome-wide association studies in diverse ancestral populations reveal genes implicated in an anxiety-related phenotype
Source: G3 (Bethesda). 2025 Nov 17;16(1):jkaf277. doi: 10.1093/g3journal/jkaf277 (PMC12774604; doi:10.1093/g3journal/jkaf277)
Supplement: jkaf277_Supplementary_Data [file jkaf277_supplementary_data.zip › Table_S5_G3-2025-406354.xlsx]

## Sheet: GWAS catalog reported genes 
GeneSet	N	n	P-value	adjusted P-value	genes
Autism spectrum disorder or schizophrenia	417	125	2.25e-64	9.95e-61	ST3GAL3, TYW5, SPATS2L, MLH1, TLR9, TWF2, PPM1M, WDR82, GLYCTK, DNAH1, SEMA3G, NT5DC2, PBRM1, GLT8D1, SPCS1, NEK4, ITIH1, ITIH3, ITIH4, MUSTN1, SFMBT1, FOXP1, PPP2R3A, MSL2, PCCB, STAG1, IL20RB, PRSS16, ZNF165, ZSCAN16, ZKSCAN8, ZSCAN9, PGBD1, ZSCAN12, TRIM27, OR2H2, HLA-G, TRIM26, HCG17, MRPS18B, PPP1R18, TUBB, FLOT1, DDR1, MIR4640, HCG22, POU5F1, HLA-C, HLA-B, MICB, DDX39B, SNORD84, ATP6V1G2, N…
Asthma and major depressive disorder	60	36	5.94e-32	1.31e-28	NEGR1, PRSS16, ZNF165, ZSCAN16, ZKSCAN8, ZSCAN9, PGBD1, ZSCAN12, TRIM27, POU5F1, HLA-C, HLA-B, MICB, DDX39B, SNORD84, ATP6V1G2, NFKBIL1, TNF, AIF1, PRRC2A, BAG6, APOM, GPANK1, CSNK2B, LY6G5C, ABHD16A, LY6G6C, DDAH2, CLIC1, MSH5, MSH5-SAPCD1, SAPCD1, VWA7, HSPA1L, HSPA1A, HSPA1B, SLC44A4, HLA-DQA2, HLA-DQB2
General factor of neuroticism	62	31	2.24e-24	3.31e-21	WDPCP, PLCL2, CADM2, PPP2R3A, LINC00461, CLDN23, MFHAS1, ERI1, PPP1R3B, MSRA, SOX7, PINX1, XKR6, MTMR9, FAM167A, BLK, FDFT1, PAX6, ZDHHC5, DRD2, FARP1, STK24, AREL1, YLPM1, LINGO1, MAP1LC3B, ARHGAP27, MAPT, WNT3, CELF4, ZC3H7B
Neuroticism	120	41	6.54e-24	7.24e-21	CACNA1E, SRP9, ZNF804A, BBX, TRIM26, GRM3, CLDN23, MFHAS1, ERI1, PPP1R3B, XKR6, EMX2, SBF2, SLC39A13, CLP1, ZDHHC5, BTBD18, CTNND1, DRD2, GALNT16, LINGO1, FBXO31, MAP1LC3B, ARHGAP27, PLEKHM1, SPPL2C, MAPT, CELF4, L3MBTL2, CHADL, RANGAP1, ZC3H7B, TEF, TOB2, PHF5A, ACO2, POLR3H, CSDC2, PMM1, XRCC6, MEI1
Schizophrenia	567	89	1.06e-22	9.39e-20	PLCH2, ST3GAL3, LRRIQ3, PTBP2, ZNF804A, TYW5, SPATS2L, MLH1, RASSF1, TLR9, TWF2, PPM1M, WDR82, GLYCTK, DNAH1, SEMA3G, NT5DC2, PBRM1, GLT8D1, SPCS1, NEK4, ITIH1, ITIH3, ITIH4, MUSTN1, SFMBT1, THOC7, FOXP1, KALRN, PPP2R3A, MSL2, PCCB, STAG1, KIT, BDH2, NDST3, EMB, ADAMTS6, PRSS16, TRIM27, TRIM26, FLOT1, HLA-B, PRRC2A, BAG6, HLA-DMB, SP4, GRM3, PTN, ERI1, TNKS, MSRA, RALGPS1, TRIM8, ARL3, SFXN2, WBP…
Brain morphology (MOSTest)	957	117	2.69e-20	1.99e-17	LRP8, KCNN3, DCST2, DCST1, CRB1, DENND1B, BCL11A, MAP2, CDC25A, ZNF589, NME6, SPINK8, GNAI2, LSMEM2, RASSF1, ZMYND10, NPRL2, CYB561D2, NT5DC2, PBRM1, GLT8D1, SPCS1, NEK4, ITIH1, ITIH3, ITIH4, THOC7, FOXP1, TSC22D2, ABCF3, TACC3, SCFD2, ADAMTS6, CENPK, PPWD1, TRIM23, SNX2, SNX24, PPIC, DPYSL3, ZNF165, ZSCAN16, ZKSCAN8, ZSCAN9, PGBD1, ZSCAN12, TRIM27, OR2H2, TCP11, SND1, CLDN23, MFHAS1, ERI1, PPP1R…
Feeling worry	41	23	6.38e-20	4.03e-17	CRB1, KLF11, SPCS1, CADM2, BBX, PPP2R3A, NDST3, PAM, HIVEP1, HLA-C, MSH5-SAPCD1, SAPCD1, C4A, HLA-DRA, GRM3, GCC1, MSRA, PTCH1, PAX6, FAM76B, CEP57, IGSF9B, LTBP2, CHADL
Waist-hip index	495	77	1.74e-19	9.64e-17	KCNN3, DCST2, DNM3, FIGN, TLR9, WDR82, DNAH1, NT5DC2, PBRM1, GLT8D1, NEK4, ITIH3, ITIH4, SFMBT1, PRKCD, TKT, MBD4, TSC22D2, PAM, PPIP5K2, ZSCAN9, HLA-G, TRIM26, HCG17, TUBB, HCG22, POU5F1, HLA-C, HLA-B, MICB, NFKBIL1, AIF1, PRRC2A, BAG6, SLC44A4, EHMT2, ZBTB12, GPSM3, BTNL2, HLA-DRA, HLA-DQA2, HLA-DQB2, HLA-DMB, RGS17, BAZ1B, CLDN23, MFHAS1, ERI1, PPP1R3B, TNKS, MSRA, SOX7, PINX1, XKR6, MTMR9, FA…
Waist-to-hip ratio adjusted for BMI	677	92	4.83e-19	2.38e-16	KCNN3, DCST2, DNM3, TIMP4, TLR9, WDR82, DNAH1, NT5DC2, PBRM1, GLT8D1, NEK4, ITIH3, ITIH4, SFMBT1, PRKCD, TKT, BBX, MBD4, TSC22D2, PPIP5K2, ZSCAN9, HLA-G, HCG17, TUBB, HCG22, POU5F1, HLA-C, HLA-B, MICB, NFKBIL1, TNF, AIF1, PRRC2A, BAG6, SLC44A4, EHMT2, ZBTB12, CYP21A2, PRRT1, GPSM3, BTNL2, HLA-DRA, HLA-DQA2, HLA-DQB2, HLA-DMB, CUL9, RGS17, BAZ1B, BCL7B, MFHAS1, ERI1, PPP1R3B, TNKS, MSRA, SOX7, PIN…
A body shape index	341	56	1.74e-15	7.69e-13	KCNN3, DCST2, DNM3, FIGN, CDC25A, TLR9, PBRM1, GLT8D1, NEK4, ITIH1, SFMBT1, PRKCD, TKT, PCCB, STAG1, TSC22D2, ADAMTS6, HCG17, HCG22, HLA-C, HLA-B, MICB, PRRC2A, BAG6, MSH5, SLC44A4, EHMT2, ZBTB12, ATF6B, GPSM3, BTNL2, HLA-DRA, HLA-DQA2, HLA-DQB2, CLDN23, MFHAS1, ERI1, TNKS, MSRA, SOX7, PINX1, XKR6, FAM167A, BLK, NEIL2, FDFT1, CTSB, PCSK5, FFAR4, SUFU, WSCD2, RFX7, ARHGAP27, MAPT, INSR, ZNF585A
Anxiety	39	18	6.46e-14	2.6e-11	ERI3, FCF1P6, LRRIQ3, DENND1B, WDPCP, ZNF804A, PLCL2, SNCA, PRRC2A, MMS22L, XKR6, FAM120A, PTCH1, AS3MT, ZDHHC5, DRD2, FCF1, DTD1, L3MBTL2
Fish- and plant-related diet	144	33	9e-14	3.32e-11	NEGR1, CADM2, PRSS16, ZNF165, ZSCAN16, ZKSCAN8, ZSCAN9, PGBD1, ZSCAN12, TRIM27, OR2H2, CLDN23, MFHAS1, ERI1, PPP1R3B, TNKS, MSRA, SOX7, PINX1, XKR6, MTMR9, FAM167A, BLK, FDFT1, CTSB, DEFB134, KCTD10, MVK, MAP1LC3A, NCOA6, GGT7, ACSS2, GSS
Asthma	666	78	9.83e-13	3.35e-10	NEGR1, LRRIQ3, OAZ3, CRB1, DENND1B, MYBPH, ITPKB, AGFG1, PLCL2, UBE2E2, FOXP1, INTS12, NPNT, HIVEP1, TRIM27, POU5F1, HLA-C, HLA-B, MICB, DDX39B, SNORD84, ATP6V1G2, NFKBIL1, TNF, AIF1, PRRC2A, BAG6, APOM, GPANK1, CSNK2B, LY6G5C, ABHD16A, LY6G6C, DDAH2, CLIC1, MSH5, MSH5-SAPCD1, SAPCD1, VWA7, HSPA1L, HSPA1A, HSPA1B, SLC44A4, EHMT2, ZBTB12, C4A, CYP21A2, PPT2, EGFL8, AGPAT1, RNF5, GPSM3, BTNL2, HLA-…
Ulcerative colitis	311	48	2.02e-12	6.39e-10	PLCH2, FCGR2A, ITIH4, PRKCD, FLOT1, POU5F1, HLA-C, HLA-B, MICB, ATP6V1G2, NFKBIL1, TNF, AIF1, PRRC2A, BAG6, APOM, GPANK1, CSNK2B, LY6G5C, ABHD16A, LY6G6C, DDAH2, CLIC1, MSH5, MSH5-SAPCD1, SAPCD1, VWA7, HSPA1L, HSPA1A, HSPA1B, SLC44A4, EHMT2, ZBTB12, C4A, CYP21A2, ATF6B, FKBPL, PRRT1, PPT2, EGFL8, AGPAT1, RNF5, GPSM3, BTNL2, HLA-DRA, HLA-DQA2, HLA-DQB2, CARD11, CACNA2D1, TRIM8, PRKAB1
Processed meat consumption	27	14	5.41e-12	1.59e-09	NEGR1, MFHAS1, ERI1, MSRA, SOX7, XKR6, MTMR9, FAM167A, BLK, NEIL2, FDFT1, CTSB, GNAZ, SREBF2
General risk tolerance (MTAG)	204	37	5.76e-12	1.59e-09	EIF4G3, LRP8, BCL11A, WDPCP, FIGN, MAP2, CACNA1D, FOXP1, CADM2, STAG1, HIVEP1, TRIM27, CUL9, RGS17, TMEM242, FAM120B, TAC1, SND1, CLDN23, MFHAS1, PPP1R3B, TNKS, MSRA, PINX1, XKR6, BLK, CTSB, CCDC171, CELF2, AS3MT, BDNF, CACNA1C, WSCD2, DIAPH3, STK24, LRFN5, L3MBTL2
Mood instability	50	18	1.11e-11	2.9e-09	FCF1P6, NEGR1, PLCL2, CLDN23, MFHAS1, DRD2, FARP1, STK24, LTBP2, AREL1, FCF1, YLPM1, PROX2, DLST, RPS6KL1, MAPT, WNT3, CELF4, RANGAP1
Feeling nervous	35	15	3.08e-11	7.57e-09	TLR9, NEK4, CADM2, PPP2R3A, SNCA, HLA-C, CACNA2D1, TAC1, TRIM8, LTBP2, IRF2BPL, MGA, FBXO31, NCOA6, SLC25A17
Parkinson's disease	136	28	1.04e-10	2.42e-08	ITPKB, TMEM163, STK39, TLR9, DNAH1, ITIH3, ITIH4, BST1, SNCA, HLA-DRA, CTSB, SFXN2, CYP17A1, CNNM2, CTNND1, IGSF9B, SYT10, SETD1A, STX1B, ZNF646, BCKDK, KAT8, ARHGAP27, PLEKHM1, SPPL2C, MAPT, WNT3, DDRGK1
Anorexia nervosa	140	28	2.12e-10	4.69e-08	NEGR1, TYW5, TCAIM, ITIH3, ITIH4, THOC7, STAG1, TMEM161B, GRM3, PTN, TRIM8, ARL3, CNNM2, NT5C2, ELP4, PAX6, BTBD18, CTNND1, DRD2, SNX19, IGSF9B, CACNA1C, LRFN5, DLST, RPS6KL1, TMEM219, L3MBTL2, CHADL
Neurociticism	82	21	3.26e-10	6.88e-08	NEGR1, CRB1, KLF11, ZNF804A, PLCL2, BBX, SNCA, TMEM161B, TRIM27, HLA-C, GRM3, PTN, MSRA, FAM120AOS, PTCH1, PAX6, IGSF9B, ZC2HC1C, FBXO31, CELF4, SLC25A17
Waist circumference adjusted for body mass index	589	66	4.13e-10	8.31e-08	KCNN3, DCST2, DNM3, WDPCP, FIGN, CDC25A, TLR9, WDR82, SEMA3G, NT5DC2, PBRM1, GLT8D1, NEK4, ITIH1, ITIH3, ITIH4, PRKCD, TKT, BBX, PPP2R3A, STAG1, IL20RB, ADAMTS6, ST8SIA4, PRSS16, MRPS18B, HLA-B, MICB, SLC44A4, ATF6B, BTNL2, HLA-DRA, PPARD, CLDN23, MFHAS1, ERI1, TNKS, MSRA, SOX7, PINX1, XKR6, MTMR9, FAM167A, BLK, FDFT1, CTSB, DEFB134, CNTLN, PCSK5, PTCH1, FFAR4, SUFU, TRIM8, ARL3, WBP1L, CFL1, MTM…
Sarcoidosis (Lofgren's syndrome vs non-Lofgren's syndrome)	20	11	4.69e-10	9.03e-08	ZNF165, ZSCAN12, TRIM27, HLA-G, TRIM26, HLA-C, HLA-B, APOM, HLA-DRA, HLA-DMB, HLA-DMA
General cognitive ability	153	28	1.79e-09	3.3e-07	CAMK2N1, FAM43B, ST3GAL3, NEGR1, BCL11A, CCT7, TLR9, WDR82, NT5DC2, PBRM1, ITIH1, SFMBT1, FOXP1, CADM2, KALRN, LINC00461, TRIM26, HCG17, FLOT1, SP4, GCC1, SND1, FGF8, ARHGAP27, MAPT, WNT3, ZNF335, SREBF2
Sarcoidosis (non-Lofgren's syndrome without extrapulmonary manifestations)	23	11	3.29e-09	5.83e-07	MICB, NFKBIL1, AIF1, FKBPL, PRRT1, GPSM3, BTNL2, HLA-DRA, HLA-DQA2, HLA-DMB, HLA-DPB1
Refractive error	1267	109	7.02e-09	1.19e-06	PLCH2, CAMK2N1, ST3GAL3, FCF1P6, ITPKB, PSEN2, MYCN, BCL11A, TKT, DCP1A, CACNA1D, PXK, PDHB, THOC7, FOXP1, CADM2, PLXNA1, TSC22D2, BEND4, EMB, TMEM161B, PAM, GIN1, PPIP5K2, FCHSD1, PRSS16, ZNF165, ZSCAN16, ZKSCAN8, ZSCAN9, PGBD1, ZSCAN12, MICB, NFKBIL1, SPDEF, C1GALT1, GRM3, DYNC1I1, GCC1, CLDN23, MFHAS1, ERI1, PPP1R3B, TNKS, MSRA, SOX7, XKR6, MTMR9, FAM167A, BLK, FDFT1, CTSB, DEFB134, RORB, SCAI…
Inflammatory bowel disease	544	59	1.23e-08	2.02e-06	PMVK, FCGR2A, CRB1, DENND1B, ATG16L1, FOXP1, POU5F1, HLA-C, HLA-B, MICB, ATP6V1G2, NFKBIL1, TNF, AIF1, PRRC2A, BAG6, APOM, GPANK1, CSNK2B, LY6G5C, ABHD16A, LY6G6C, DDAH2, CLIC1, MSH5, MSH5-SAPCD1, SAPCD1, VWA7, HSPA1L, HSPA1A, HSPA1B, SLC44A4, EHMT2, ZBTB12, C4A, CYP21A2, ATF6B, FKBPL, PRRT1, PPT2, EGFL8, AGPAT1, RNF5, GPSM3, BTNL2, HLA-DRA, HLA-DQA2, HLA-DQB2, SPDEF, PCSK5, CUL2, CREM, CTSW, PRK…
Bipolar disorder	428	49	4.11e-08	6.5e-06	ST6GALNAC3, KCNN3, PMVK, DCST2, DCST1, LYG1, SPATS2L, MAP2, VIPR1, ZNF502, ZNF501, TMEM42, TLR9, TWF2, PPM1M, WDR82, GLYCTK, DNAH1, SEMA3G, NT5DC2, PBRM1, GLT8D1, SPCS1, NEK4, ITIH1, ITIH3, ITIH4, MUSTN1, SFMBT1, PRKCD, CADM2, KIT, GPSM3, SP4, TNKS, MSRA, DRD2, CACNA1C, DDX23, WSCD2, BCKDK, KAT8, PRSS8, PRSS36, RTN4RL1, CSF3, THRA, YJEFN3, SLC25A17
Depression	64	16	6.09e-08	9.29e-06	FCF1P6, NEGR1, DENND1B, WDPCP, LINC00461, MSRA, BLK, FAM120A, ELP4, PAX6, RCN1, DRD2, LRFN5, FCF1, CELF4, L3MBTL2, CHADL
Anxiety/tension (special factor of neuroticism)	10	7	7.62e-08	1.1e-05	ITIH4, CADM2, SOX7, PINX1, CNNM2, WSCD2, TMEM219
Meat-related diet	65	16	7.71e-08	1.1e-05	NEGR1, EOGT, FZD9, BAZ1B, BCL7B, CCDC171, ZC3H7B, TEF, TOB2, PHF5A, ACO2, POLR3H, CSDC2, PMM1, XRCC6, MEI1
Prostate cancer	262	35	9.06e-08	1.25e-05	KCNN3, PMVK, DCST2, DCST1, KLF11, WDPCP, C4A, CYP21A2, ATF6B, FKBPL, PRRT1, PPT2, EGFL8, AGPAT1, RNF5, GPSM3, BTNL2, HLA-DRA, HLA-DOA, RGS17, SLC22A1, LMTK2, PSD, ACTR1A, SUFU, TRIM8, ARL3, SFXN2, WBP1L, CYP17A1, AS3MT, CNNM2, RFX7, PHLPP2, SP6, DNAJC5
Asthma (childhood onset)	233	32	1.7e-07	2.28e-05	TRIM26, POU5F1, HLA-C, HLA-B, MICB, DDX39B, SNORD84, ATP6V1G2, NFKBIL1, TNF, AIF1, PRRC2A, BAG6, APOM, GPANK1, CSNK2B, LY6G5C, ABHD16A, LY6G6C, DDAH2, CLIC1, MSH5, MSH5-SAPCD1, SAPCD1, VWA7, HSPA1L, HSPA1A, HSPA1B, SLC44A4, TCP11, CELF2, STAT6, ARHGAP27, INSR, PHF5A
Subcortical volume (MOSTest)	467	50	2.46e-07	3.21e-05	LRP8, KCNN3, DCST2, DCST1, CRB1, DENND1B, BCL11A, MAP2, CDC25A, ZNF589, NME6, SPINK8, GNAI2, LSMEM2, RASSF1, ZMYND10, NPRL2, CYB561D2, NT5DC2, PBRM1, GLT8D1, SPCS1, NEK4, ITIH1, ITIH3, ITIH4, THOC7, FOXP1, TSC22D2, ABCF3, TACC3, SCFD2, ADAMTS6, CENPK, PPWD1, TRIM23, SNX2, SNX24, PPIC, DPYSL3, ZNF165, ZSCAN16, ZKSCAN8, ZSCAN9, PGBD1, ZSCAN12, TRIM27, OR2H2, TCP11, SND1
Handedness (non-right-handed vs right-handed)	5	5	2.98e-07	3.67e-05	TUBB, FLOT1, MICB, MAPT, WNT3
Lamb consumption	33	11	2.99e-07	3.67e-05	MDGA1, FZD9, BAZ1B, BCL7B, CCDC171, L3MBTL2, CHADL, RANGAP1, ZC3H7B, TEF, PHF5A
Smoking initiation	99	19	3.37e-07	4.03e-05	NEGR1, LRRIQ3, FPGT-TNNI3K, TNNI3K, THSD7B, PLCL2, ITIH3, FOXP1, CADM2, CDH12, TMEM161B, LINC00461, RMI1, HSPA5, GAPVD1, BTRC, CNNM2, BDNF, DIAPH3, MAPT
Body mass index	962	83	4.81e-07	5.6e-05	PLCH2, SERINC2, NEGR1, LRRIQ3, FPGT, FPGT-TNNI3K, TNNI3K, PTBP2, CRB1, CHMP3, RNF103-CHMP3, TMEM163, FIGN, STK39, MAP2, ZNF502, GNAI2, NPRL2, NEK4, ITIH1, ITIH3, ITIH4, TKT, DCP1A, CACNA1D, PXK, CADM2, STAG1, PSMD2, COL25A1, RNF180, TMEM161B, LINC00461, EFNA5, CEP120, HIVEP1, PRSS16, GPSM3, HLA-DRA, HLA-DQA2, WDR46, RCAN2, MMS22L, RGS17, SLC22A1, ZNF804B, MSRA, CCDC171, FAM120AOS, FAM120A, GAPVD1…
Adult body size	445	47	8.4e-07	9.53e-05	NEGR1, PTBP2, GALNT2, BCL11A, FOXP1, CADM2, ALCAM, KIT, TMEM161B, EFNA5, PRR16, CEP120, HIVEP1, PRRC2A, CLIC1, UBE3D, MMS22L, RGS17, VSTM2A, MSRA, BLK, CCDC171, CELF2, RSU1, TMEM26, ADK, SUFU, BDNF, VPS11, SNX19, IGSF9B, CACNA1C, FAIM2, WSCD2, RBM26, STK24, LRFN5, GALNT16, UNC79, LINGO1, RBBP6, STX1B, RTN4RL1, WBP2, CCNE1, ZC3H4, ACO2
Cognitive ability	141	22	1.69e-06	0.000187	NEGR1, BCL11A, ZNF804A, ITIH1, THOC7, FOXP1, CADM2, BBX, STAG1, LINC00461, EFNA5, GRM3, MSRA, BRD3, TMEM26, AS3MT, DRD2, IGSF9B, CACNA1C, FARP1, LINGO1, CELF4
Age at first sexual intercourse	164	24	1.88e-06	0.0002	ST3GAL3, NEGR1, FPGT, PTBP2, BCL11A, FIGN, ZNF804A, CACNA1D, FOXP1, CADM2, EMB, LINC00461, EFNA5, HCRTR2, SP4, MFHAS1, MSRA, BLK, CELF2, TMEM26, AS3MT, DIAPH3, UNC79, KIF3B
Systolic blood pressure x smoking status (ever vs never) interaction (2df test)	81	16	1.9e-06	0.0002	SLC44A4, EHMT2, CYP21A2, MFHAS1, ERI1, PPP1R3B, TNKS, MSRA, SOX7, PINX1, FAM167A, BLK, SLCO1C1, ULK3, COX5A, VAMP2
Systolic blood pressure	622	58	2.7e-06	0.000278	SDC3, CCDC30, DNM3, CRB1, THSD7B, FIGN, ZNF804A, SPATS2L, CDC25A, GLT8D1, CACNA1D, FOXP1, CADM2, PLXNA1, PPP2R3A, PCCB, TSC22D2, NPNT, TMEM161B, PAM, CLINT1, HLA-B, PRRC2A, MSH5, MSH5-SAPCD1, SAPCD1, CYP21A2, PRRT1, C1GALT1, CLDN23, TNKS, MSRA, BLK, NEIL2, SNX16, PPP6C, ADK, FGF8, SUFU, ARL3, WBP1L, CYP17A1, AS3MT, CNNM2, NT5C2, BDNF, MPPED2, PAX6, SLC39A13, CTNND1, ARHGEF25, RBM26, LTBP2, ULK3, …
Systolic blood pressure x smoking status (current vs non-current) interaction (2df test)	94	17	3.28e-06	0.00033	SERINC2, SLC44A4, EHMT2, CYP21A2, MFHAS1, ERI1, PPP1R3B, TNKS, MSRA, SOX7, PINX1, FAM167A, BLK, SLCO1C1, ULK3, COX5A, VAMP2
Diastolic blood pressure x smoking status (ever vs never) interaction (2df test)	75	15	3.37e-06	0.000331	SLC44A4, EHMT2, CYP21A2, HLA-DQB2, MFHAS1, ERI1, PPP1R3B, TNKS, MSRA, SOX7, PINX1, SLCO1C1, ULK3, COX5A, VAMP2
Diastolic blood pressure x smoking status (current vs non-current) interaction (2df test)	86	16	4.33e-06	0.000416	SERINC2, SLC44A4, EHMT2, CYP21A2, HLA-DQB2, MFHAS1, ERI1, PPP1R3B, TNKS, MSRA, SOX7, PINX1, SLCO1C1, ULK3, COX5A, VAMP2
Chronic hepatitis B infection	11	6	5.48e-06	0.000516	HLA-C, EHMT2, HLA-DQA2, HLA-DQB2, HLA-DOA, HLA-DPB1
Handedness (left-handed vs. right-handed)	4	4	6.03e-06	0.000556	MAP2, MAPT, WNT3, GNAZ
Irritable mood	29	9	7.14e-06	0.000645	PLCH2, ZNF589, CADM2, ALCAM, BBX, MSRA, PAX6, ACSS2, SLC25A17
Parkinson's disease or first degree relation to individual with Parkinson's disease	80	15	7.78e-06	0.000688	PMVK, FCGR2A, ITPKB, TMEM163, STK39, BST1, SNCA, PAM, SLC44A4, CTSB, IGSF9B, RPS6KL1, SETD1A, WNT3, DDRGK1
Cortical surface area (MOSTest)	371	39	8.09e-06	0.000702	LRP8, KCNN3, DCST2, DCST1, CRB1, DENND1B, BCL11A, MAP2, CDC25A, ZNF589, NME6, SPINK8, GNAI2, LSMEM2, RASSF1, ZMYND10, NPRL2, CYB561D2, NT5DC2, PBRM1, GLT8D1, SPCS1, NEK4, ITIH1, ITIH3, ITIH4, THOC7, FOXP1, TSC22D2, ABCF3, TACC3, SCFD2, ADAMTS6, CENPK, PPWD1, TRIM23, SNX2, SNX24, PPIC
Feeling hurt	23	8	8.97e-06	0.000764	CACNA1E, CRB1, ZNF804A, HLA-C, FAM120AOS, PTCH1, MAPT, CELF4
Adventurousness	113	18	1.09e-05	0.000913	HP1BP3, MAP2, FOXP1, CADM2, TAC1, MFHAS1, PINX1, MTMR9, PTCH1, CELF2, ARHGAP19-SLIT1, ARHGAP19, MPPED2, CACNA1C, STK24, LRFN5, PPP4C, L3MBTL2, RANGAP1
Number of sexual partners	87	15	2.23e-05	0.00183	LRP8, NEGR1, PTBP2, BCL11A, WDPCP, FOXP1, CADM2, TMEM161B, MMS22L, SND1, PPP1R3B, SOX7, BLK, CNNM2, DIAPH3
Insomnia symptoms (never/rarely vs. sometimes/usually)	33	9	2.3e-05	0.00185	OAZ3, BCL11A, PBRM1, MDGA1, ACTR1A, NT5C2, STAT6, DIAPH3, ZNF585B
Alcohol consumption (drinks per week)	79	14	3.03e-05	0.00239	NEGR1, CADM2, BEND4, TMEM161B, RORB, BRD3, DRD2, FAIM2, SECISBP2L, MAPT, WNT3, DTD1, POLR3H, CSDC2
Malaria	218	26	3.13e-05	0.00243	DDR1, MIR4640, HCG22, POU5F1, HLA-B, MICB, DDX39B, SNORD84, ATP6V1G2, NFKBIL1, TNF, AIF1, PRRC2A, BAG6, APOM, GPANK1, CSNK2B, LY6G5C, ABHD16A, LY6G6C, DDAH2, FZD9, BAZ1B, BCL7B, TRIM3, ARFIP2, DYRK2, MARVELD3
Smoking initiation (ever regular vs never regular)	72	13	4.72e-05	0.0036	LRRIQ3, BCL11A, THSD7B, CADM2, CDH12, EFNA5, ZSCAN12, LY6G6C, MSRA, XKR6, GAPVD1, AS3MT, BDNF
Insomnia symptoms (never/rarely vs. usually)	36	9	4.91e-05	0.00368	OAZ3, BCL11A, MDGA1, MSRA, ACTR1A, NT5C2, STAT6, DIAPH3, ZNF585B
Body size at age 10	240	27	6.23e-05	0.00459	NEGR1, PTBP2, BCL11A, NEK10, CDC25A, GNAI2, CACNA1D, CADM2, TMEM161B, TRIM27, HLA-B, TCP11, GPR63, CLDN23, MSRA, XKR6, CCDC171, FAM120A, CELF2, BDNF, FAIM2, RBM26, BTBD7, RBBP6, ADCYAP1, ZC3H4, ZC3H7B
Sun-seeking behavior	6	4	8.35e-05	0.00595	CADM2, FAM76B, CEP57, MTMR2
Handedness (Left-handed vs. non-left-handed)	6	4	8.35e-05	0.00595	MAP2, MAPT, WNT3, GNAZ
Chronotype	441	41	8.47e-05	0.00595	EIF4G3, PIGK, PTBP2, BCL11A, ZNF804A, UBE2E2, DNAH1, FOXP1, CADM2, ALCAM, TMEM161B, EFNA5, HIVEP1, EHMT2, MDGA1, HCRTR2, MMS22L, CLDN23, MSRA, RORB, RASEF, NT5C2, EMX2, BDNF, MPPED2, FAM76B, DRD2, SYT10, DIAPH3, ARGLU1, LRFN5, RBBP6, MARVELD3, VAMP2, TEX14, TANC2, ADCYAP1, CELF4, CCDC61, PABPC1L, PHF5A
Brain morphology (min-P)	317	32	0.000112	0.00775	LRP8, KCNN3, DCST2, DCST1, CRB1, DENND1B, BCL11A, MAP2, CDC25A, ZNF589, NME6, SPINK8, GNAI2, LSMEM2, RASSF1, ZMYND10, NPRL2, CYB561D2, NT5DC2, PBRM1, GLT8D1, SPCS1, NEK4, ITIH1, ITIH3, ITIH4, THOC7, FOXP1, TSC22D2, ABCF3, TACC3, SCFD2
Myositis	3	3	0.000122	0.00818	MICB, ATP6V1G2, HLA-DQA2
Hepatitis B vaccine response	3	3	0.000122	0.00818	BTNL2, HLA-DRA, HLA-DPB1
Experiencing mood swings	32	8	0.000129	0.00854	NEGR1, BBX, TRIM27, LTBP2, FBXO31, MAPT, CELF4, PHF5A
Takayasu arteritis	59	11	0.000132	0.00862	FCGR2A, HIVEP1, HLA-G, HLA-C, HLA-B, MSH5, EHMT2, ATF6B, BTNL2, HLA-DRA, OSBP2
Bone ultrasound measurement (broadband ultrasound attenuation)	18	6	0.000163	0.0105	CLDN23, MFHAS1, PPP1R3B, XKR6, MTMR9, RHPN2
Intelligence (MTAG)	202	23	0.000178	0.0112	FAM43B, ST3GAL3, NEGR1, CACNA1E, BCL11A, NT5DC2, PBRM1, NEK4, SFMBT1, FOXP1, CADM2, LINC00461, PPIP5K2, GCC1, FAM120A, FGF8, CEP57, KCNH3, LINGO1, WNT3, TANC2, MAST1, ZNF335
Household income (MTAG)	127	17	0.00018	0.0112	ST3GAL3, NEGR1, BCL11A, SPATS2L, CDC25A, FOXP1, CADM2, LINC00461, EFNA5, FGF8, CTNND1, FARP1, STK24, LINGO1, MAPT, CELF4, FASTKD5
Barrett's esophagus	7	4	0.000187	0.0112	FOXP1, MSRA, BLK, FOXF1
Multiple sclerosis (OCB status)	7	4	0.000187	0.0112	BTNL2, HLA-DRA, HLA-DQA2, MMS22L
Hepatitis B	7	4	0.000187	0.0112	HLA-C, HLA-DRA, HLA-DQB2, HLA-DPB1
Lung cancer	155	19	0.000248	0.0146	PLCL2, PRSS16, PGBD1, ZSCAN12, HLA-G, TRIM26, PPP1R18, POU5F1, HLA-C, APOM, MSH5, SLC44A4, BTNL2, HLA-DRA, HLA-DQB2, HLA-DMB, HLA-DOA, SECISBP2L, SNRPA1
Hip circumference adjusted for BMI	761	60	0.000253	0.0147	DCST2, DNM3, FIGN, VIPR1, FOXP1, IL20RB, TSC22D2, TACC3, PRSS16, HLA-G, HCG17, FLOT1, HCG22, POU5F1, HLA-C, HLA-B, MICB, NFKBIL1, AIF1, PRRC2A, BAG6, GPANK1, CSNK2B, MSH5, SLC44A4, CYP21A2, PRRT1, BTNL2, HLA-DRA, HLA-DQB2, HLA-DPB1, SPDEF, TCP11, PPARD, TRA2A, FZD9, DYNC1I1, MFHAS1, XKR6, PCSK5, RMI1, PTCH1, ACTR1A, TRIM8, ARL3, SFXN2, WBP1L, SBF2, MPPED2, SLC22A17, LTBP2, MAPT, WNT3, INSR, ZNF58…
Waist circumference	143	18	0.000257	0.0148	NEGR1, PTBP2, CADM2, PPP2R3A, TSC22D2, CDH12, CEP120, PRRC2A, RNF5, CYP17A1, BDNF, SLC39A13, FAIM2, ZNF771, STX1B, BCKDK, PRSS8, ZC3H4
Response to hepatitis B vaccine	13	5	0.000275	0.0156	HLA-C, BTNL2, HLA-DRA, HLA-DQA2, HLA-DPB1
Idiopathic membranous nephropathy	8	4	0.00036	0.0199	EHMT2, PPT2, EGFL8, RNF5, BTNL2
Severe aplastic anemia	8	4	0.00036	0.0199	HLA-B, HLA-DQA2, HLA-DQB2, HLA-DPB1
Gastroesophageal reflux disease	66	11	0.000371	0.0202	NEGR1, LYG1, FOXP1, HLA-B, FARP1, STK24, YLPM1, PROX2, UNC79, COX8C, CELF4
Subcortical volume (min-P)	283	28	0.000409	0.0221	LRP8, KCNN3, DCST2, DCST1, CRB1, DENND1B, BCL11A, MAP2, CDC25A, ZNF589, NME6, SPINK8, GNAI2, LSMEM2, RASSF1, ZMYND10, NPRL2, CYB561D2, NT5DC2, PBRM1, GLT8D1, SPCS1, NEK4, ITIH1, ITIH3, ITIH4, THOC7, FOXP1
Essential hypertension (time to event)	21	6	0.00042	0.0224	LINC00461, SLC22A1, PPP1R3B, MTMR9, CTSB, UNC79
Automobile speeding propensity	29	7	0.000433	0.0228	FOXP1, CADM2, ATF6B, MMS22L, XKR6, ARC, MPPED2
Mean arterial pressure (long-term average)	4	3	0.00047	0.0239	ARL3, WBP1L, AS3MT
Systolic blood pressure (long-term average)	4	3	0.00047	0.0239	ARL3, WBP1L, NT5C2
Bipolar disorder (early vs late onset)	4	3	0.00047	0.0239	CADM2, MFHAS1, ERI1
Daytime nap	126	16	0.000503	0.0253	PTBP2, RBM43, FIGN, STK39, TCAIM, CADM2, RNF180, PAM, EFNA5, ZSCAN9, MDGA1, HCRTR2, SCAF8, FAM120B, PLEKHM1, CELF4
Worry too long after an embarrassing experience	22	6	0.000553	0.0275	PPP2R3A, SCAI, TIMM10, ZDHHC5, DRD2, CELF4
Smoking status (ever vs never smokers)	153	18	0.000589	0.029	NEGR1, LRRIQ3, PTBP2, BCL11A, THSD7B, MUSTN1, CADM2, EFNA5, ZKSCAN8, HLA-G, BAG6, XKR6, RMI1, BTRC, TRIM8, NT5C2, BDNF, DIAPH3
Squamous cell lung carcinoma	81	12	0.000622	0.0293	KCNN3, VSNL1, PRSS16, ZNF165, PGBD1, ZSCAN12, TRIM26, HLA-C, APOM, HLA-DQB2, HLA-DMB, TAC1
Cutaneous lupus erythematosus	9	4	0.000622	0.0293	FLOT1, MICB, CSNK2B, MSH5
White matter lesion progression	9	4	0.000622	0.0293	CLDN23, AS3MT, CNNM2, NT5C2
HIV-1 control	9	4	0.000622	0.0293	HLA-C, HLA-B, BTNL2, HCRTR2
Waist-to-hip ratio adjusted for BMI (age >50)	158	18	0.000863	0.0402	TIMP4, MBD4, PSD, ACTR1A, SUFU, TRIM8, ARL3, SFXN2, WBP1L, CYP17A1, AS3MT, CNNM2, NT5C2, NCOA6, GGT7, ACSS2, GSS, SLC13A3
Glaucoma (primary open-angle)	120	15	0.000879	0.0405	MYOC, ITIH1, CADM2, ALCAM, TSC22D2, SCFD2, HLA-G, FAM120B, CACNA2D1, CELF2, EXOC6, CYP26C1, LTBP2, AREL1, MAPT
Sleep duration (short sleep)	73	11	0.000896	0.0409	GNAI2, LSMEM2, RASSF1, ZMYND10, NPRL2, CYB561D2, PAM, GIN1, PPIP5K2, ZSCAN12, HCRTR2
Mental health study participation (completed survey)	24	6	0.000916	0.0414	NEGR1, FPGT, FPGT-TNNI3K, TNNI3K, SFMBT1, CCDC171, ELP4
Wegener's granulomatosis	10	4	0.000996	0.0445	HLA-DOA, HLA-DPB1, HSD17B8, RING1
Cervical cancer	17	5	0.00112	0.0468	MICB, TNF, VSTM2A, ZNF804B, CLDN23
Feeling tense	17	5	0.00112	0.0468	CADM2, ADAMTS6, TMEM161B, SFXN2, PHF5A
Remission after SSRI treatment in MDD or neuroticism	5	3	0.00113	0.0468	MSRA, XKR6, PLEKHM1
Early chronic obstructive pulmonary disease in never smokers	5	3	0.00113	0.0468	NFKBIL1, HLA-DQB2, HTR1B
Epstein-Barr virus immune response (EBNA-1)	5	3	0.00113	0.0468	HLA-B, EHMT2, PRRT1
Giant cell arteritis	5	3	0.00113	0.0468	HLA-B, HLA-DRA, HLA-DQA2
Shoulder impingement or rotator cuff tear	5	3	0.00113	0.0468	ZNF804A, UBE2D3, STK24
Ankle-brachial index	5	3	0.00113	0.0468	COMMD10, TMEM242, SYBU
Triglyceride levels	486	40	0.0012	0.0493	DNM3, GALNT2, TIMP4, PPP2R3A, PCCB, TSC22D2, CPEB2, KIT, TRIM27, HLA-G, TRIM26, HCG17, HLA-C, HLA-B, MICB, SLC44A4, RGS17, SLC22A1, BAZ1B, TNKS, MSRA, SOX7, PINX1, CTSB, PCM1, HNRNPK, CYP26C1, FFAR4, BDNF, MPPED2, GAB2, STK24, LINGO1, CTF1, STX4, BCKDK, KAT8, FOXF1, INSR, AXL

## Sheet: TF Targets (MsigDB c3)
GeneSet	N	n	P-value	adjusted P-value	genes
NFY_Q6_01	224	28	6.45e-06	0.00412	SESN2, HDAC1, LRP8, KDM3A, CDC25A, GNAI2, NT5DC2, TMEM110, CADM2, COMMD10, HIST1H2BK, HSPA1L, HSPA1A, HSPA1B, ATF6B, AGPAT1, RNF5, HLA-DOA, ABCF2, FDFT1, INVS, EMX2, ZDHHC5, FAM76B, CEP57, OS9, RPS6KL1, CTF1, SREBF2
GATTGGY_NFY_Q6_01	967	79	7.39e-06	0.00412	SESN2, HDAC1, LRP8, CACNA1E, CCT7, DLX1, DLX2, MLH1, CDC25A, GNAI2, NT5DC2, TMEM110, CADM2, MBD4, STAG1, TACC3, SNCA, UBE2D3, ST8SIA4, EFNA5, HIST1H1B, PRRC2A, BAG6, HSPA1L, HSPA1A, HSPA1B, EHMT2, AGPAT1, RNF5, HLA-DQB2, HLA-DMA, HLA-DOA, HSD17B8, MRPL2, PGM3, RWDD2A, ABCF2, FDFT1, MCM4, HNRNPK, RMI1, FAM120AOS, FAM120A, PTCH1, INVS, HSPA5, ACTR1A, SUFU, ARL3, SFXN2, CNNM2, EMX2, BDNF, IMMP1L, EL…
OCT1_B	208	26	1.37e-05	0.00509	KCNN3, VSNL1, KANSL1L, FOXP1, CADM2, PPP2R3A, STAG1, BEND4, COL25A1, DPYSL3, HIST1H2BK, PRRC2A, VSTM2A, RHOBTB2, BDNF, MPPED2, PAX6, EHF, SLC39A13, GAB2, CACNA1C, SIAH3, CSF3, THRA, SP6, SREBF2
OCT_Q6	201	25	2.17e-05	0.00574	KCNN3, VSNL1, DLX1, KANSL1L, FOXP1, CADM2, PPP2R3A, COL25A1, PAM, FCHSD1, DPYSL3, HIST1H2BK, PRRC2A, MTUS1, BDNF, MPPED2, PAX6, EHF, GAB2, SIAH3, PCDH8, CSF3, THRA, SP6, SREBF2
OCT_C	203	25	2.58e-05	0.00574	KCNN3, VSNL1, DLX1, KANSL1L, CADM2, PPP2R3A, COL25A1, FCHSD1, DPYSL3, HIST1H2BK, HIST1H2BO, PRRC2A, CDK14, MTUS1, PAX6, EHF, SLC39A13, GAB2, SIAH3, PCDH8, CSF3, THRA, SP6, DTNA, SREBF2
OCT1_01	206	24	9.07e-05	0.0169	KCNN3, DLX1, DNAH7, NEK10, FOXP1, CADM2, PPP2R3A, STAG1, BEND4, COL25A1, FCHSD1, PRRC2A, MTUS1, RHOBTB2, MPPED2, PAX6, GAB2, CACNA1C, SIAH3, PCDH8, CSF3, THRA, SP6, SREBF2
OCT1_04	171	21	0.000116	0.0185	HFM1, DLX1, CACNA1D, FOXP1, CADM2, PPP2R3A, PPIP5K2, COMMD10, GABRG2, PRRC2A, MOXD1, RHOBTB2, MPPED2, PAX6, EHF, GAB2, CACNA1C, CSF3, THRA, SP6, DTNA
OCT1_Q5_01	203	23	0.000192	0.0267	KCNN3, VSNL1, DLX1, KANSL1L, FOXP1, CADM2, PPP2R3A, COL25A1, FCHSD1, DPYSL3, HIST1H2BK, PRRC2A, MTUS1, BDNF, MPPED2, PAX6, EHF, GAB2, PCDH8, CSF3, THRA, SP6, SREBF2
NKX3A_01	170	20	0.000299	0.0334	HP1BP3, KCNN3, DENND1B, BCL11A, BEND4, KIT, COMMD10, CEP120, SPDEF, TMEM242, BAIAP2L1, PTN, AP3M1, ADK, EXOC6, CYP26C1, PAX6, CACNA1C, LRFN5, THRA
CEBP_Q2	196	22	0.000299	0.0334	UBE2E2, NEK10, FOXP1, STAG1, BEND4, CEP120, PRRC2A, MPP6, TAC1, RHOBTB2, SBF2, BDNF, MPPED2, PAX6, EHF, SLCO1C1, SIAH3, TBX6, CSF3, THRA, SP6, CELF4
YATGNWAAT_OCT_C	284	28	0.000433	0.0438	KCNN3, DLX1, DNAH7, KANSL1L, GBX2, NEK10, FOXP1, CADM2, PPP2R3A, COL25A1, FCHSD1, DPYSL3, HIST1H2BK, PRRC2A, ZNF804B, CDK14, MTUS1, PAX6, C2CD2L, SIAH3, PCDH8, LRFN5, CSF3, THRA, SP6, TUBB4A, YWHAB, SREBF2
WRNIP1_TARGET_GENES	932	69	0.000537	0.0475	AGRN, TRIM33, WDPCP, DNAH7, MLH1, PBRM1, NEK4, DCP1A, THOC7, EOGT, MSL2, UBE2D3, INTS12, LINC00461, GIN1, PPIP5K2, HIVEP1, ZNF165, ZSCAN16, ZKSCAN8, ZSCAN9, MRPS18B, PPP1R18, TUBB, HLA-C, ATP6V1G2, NFKBIL1, AIF1, BAG6, GPANK1, ABHD16A, EHMT2, HLA-DRA, UBE3D, TMEM242, GCC1, PPP1R3B, MTMR9, FAM167A, BLK, PTCH1, INVS, SCAI, CUL2, BTRC, CNNM2, RP11-430H10.2, WDR74, CFL1, MUS81, CEP57, MTMR2, NLRX1, T…
OCT1_02	166	19	0.000592	0.0475	HFM1, KCNN3, DLX1, MAP2, CACNA1D, FOXP1, COMMD10, CEP120, GABRG2, BUB3, PAX6, CACNA1C, SIAH3, DOC2A, THRA, DTNA, DZANK1, BLCAP, YWHAB
AFP1_Q6	206	22	0.000597	0.0475	KCNN3, DLX1, DLX2, FOXP1, BBX, DPYSL3, SP4, EGFR, SCAI, ARL3, SFXN2, INA, BDNF, MRPL48, SIAH3, LRFN5, RTN4RL1, POLG2, ADCYAP1, DTNA, PLAGL2, POFUT1

## Sheet: Cell Type Sig (MsigDB c8)
GeneSet	N	n	P-value	adjusted P-value	genes
MANNO_MIDBRAIN_NEUROTYPES_HSERT	376	37	5.78e-05	0.0391	PLCH2, NEGR1, DNM3, CACNA1E, VSNL1, THSD7B, UBE2E2, KIT, SNCA, DPYSL3, GABRG2, RGS17, VSTM2A, DYNC1I1, TAC1, XKR6, SYBU, SNCG, PSD, INA, CACNA1C, TPH2, SLC22A17, LRFN5, UNC79, SNX1, LINGO1, THRA, YPEL2, CELF4, TUBB4A, MAST1, SPINT2, MAP1LC3A, CHRNA4, DNAJC5, EMID1
MANNO_MIDBRAIN_NEUROTYPES_HGABA	926	72	9.43e-05	0.0391	CAMK2N1, FAM43B, SDC3, NEGR1, SLC22A15, KCNN3, DNM3, CACNA1E, VSNL1, BCL11A, TMEM163, MAP2, SRGAP3, LRRC3B, PXK, CADM2, PLXNA1, PPP2R3A, CPEB2, BEND4, NPNT, NDST3, PRSS12, ST8SIA4, EFNA5, DPYSL3, GABRG2, MDGA1, DOPEY1, RGS17, SP4, VSTM2A, GRM3, TAC1, ASNS, TNKS, XKR6, MTUS1, SYBU, SCAI, RALGPS1, CELF2, PSD, INA, FAM196A, SBF2, BDNF, MPPED2, IGSF9B, CACNA1C, DYRK2, PCDH8, RBM26, LRFN5, IRF2BPL, UN…

## Sheet: KEGG (MsigDB c2) 
GeneSet	N	n	P-value	adjusted P	genes
KEGG_ALLOGRAFT_REJECTION	27	10	3.35e-07	4.64e-05	HLA-G, HLA-C, HLA-B, TNF, HLA-DRA, HLA-DQA2, HLA-DMB, HLA-DMA, HLA-DOA, HLA-DPB1
KEGG_GRAFT_VERSUS_HOST_DISEASE	28	10	4.99e-07	4.64e-05	HLA-G, HLA-C, HLA-B, TNF, HLA-DRA, HLA-DQA2, HLA-DMB, HLA-DMA, HLA-DOA, HLA-DPB1
KEGG_ANTIGEN_PROCESSING_AND_PRESENTATION	56	13	2.62e-06	0.000162	HLA-G, HLA-C, HLA-B, HSPA1L, HSPA1A, HSPA1B, HLA-DRA, HLA-DQA2, HLA-DMB, HLA-DMA, HLA-DOA, HLA-DPB1, CTSB, HSPA5
KEGG_TYPE_I_DIABETES_MELLITUS	34	10	3.8e-06	0.000177	HLA-G, HLA-C, HLA-B, TNF, HLA-DRA, HLA-DQA2, HLA-DMB, HLA-DMA, HLA-DOA, HLA-DPB1
KEGG_ASTHMA	18	7	1.42e-05	0.00053	TNF, HLA-DRA, HLA-DQA2, HLA-DMB, HLA-DMA, HLA-DOA, HLA-DPB1
KEGG_AUTOIMMUNE_THYROID_DISEASE	34	9	2.99e-05	0.000927	HLA-G, HLA-C, HLA-B, HLA-DRA, HLA-DQA2, HLA-DMB, HLA-DMA, HLA-DOA, HLA-DPB1
KEGG_CELL_ADHESION_MOLECULES_CAMS	109	16	9.21e-05	0.00231	SDC3, NEGR1, ALCAM, HLA-G, HLA-C, HLA-B, HLA-DRA, HLA-DQA2, HLA-DMB, HLA-DMA, HLA-DOA, HLA-DPB1, CLDN23, ESAM, ITGAM, CDH15
KEGG_SYSTEMIC_LUPUS_ERYTHEMATOSUS	67	12	9.95e-05	0.00231	FCGR2A, HIST1H2BK, HIST1H2BN, HIST1H2BO, TNF, C4A, HLA-DRA, HLA-DQA2, HLA-DMB, HLA-DMA, HLA-DOA, HLA-DPB1
KEGG_VIRAL_MYOCARDITIS	58	11	0.000113	0.00233	EIF4G3, EIF4G1, HLA-G, HLA-C, HLA-B, HLA-DRA, HLA-DQA2, HLA-DMB, HLA-DMA, HLA-DOA, HLA-DPB1
KEGG_LEISHMANIA_INFECTION	60	10	0.000679	0.0126	FCGR2A, TNF, HLA-DRA, HLA-DQA2, HLA-DMB, HLA-DMA, HLA-DOA, HLA-DPB1, ITGAM, NFKBIB
